# Supplementary material for: Numerical Response of Owls to the Dampening of Small Mammal Population Cycles in Latvia
Source: Life (Basel). 2023 Feb 17;13(2):572. doi: 10.3390/life13020572 (PMC9965252; doi:10.3390/life13020572)
Supplement: Supplementary file 1 [file life-13-00572-s001.zip › Table_S1.xlsx]

## Sheet: Sheet 1
Species
